# Supplementary material for: Transcriptome-based analysis reveals key molecular mechanisms and functional characterization of MaCAX3 gene involved in manganese stress responses in mulberry plants
Source: BMC Plant Biol. 2025 Jul 29;25:971. doi: 10.1186/s12870-025-06767-5 (PMC12305966; doi:10.1186/s12870-025-06767-5)
Supplement: Supplementary file 2 — Supplementary Material 2 [file 12870_2025_6767_MOESM2_ESM.xlsx]

## Sheet: Sheet1
Table S1: List of genes and primers used for qRT-PCR validation
ID	Gene symbol	Description	Forward primer	Reverse primer
Morus016319	CAF1-11	XP_010102028.1 probable CCR4-associated factor 1 homolog 11	CGACCGTCCGATCACTACAG	GCGGAAGTTGAACTCCCAGA
Morus014833	AFS1	XP_010088087.1 (E,E)-alpha-farnesene synthase	GGAGGCCTACGAGAGAGACA	GGCCCAGATTCTTCCACCAA
Morus011779	SODCP	EXC24913.1 sodC protein	TGGAAGATTGGCATGCGTCT	GCATCCGCGTCCAATACCTA
Morus002268	At3g13620	EXC04170.1 Serine/threonine exchanger SteT	TGATCAAACTCGGGTCGGTG	CGAGGCAGGATTCCCAGATC
Morus003123	BHLH87	XP_010106120.1 transcription factor	TCAGCGCGATATCGACGAAA	TGGCGTTGTGATGAGAAGCT
Morus027271	BGAL1	XP_010090040.1 beta-galactosidase	ATGTGGATGACCCCCGTCTA	AAACTTGCTCCCACAACCCA
Morus004531	BGAL1	XP_010106660.1 beta-galactosidase 1	AAGCACTCCTGAGATGTGGC	TCCAGGTGAAGGTTCATGCC
Morus002575	HSP21	XP_010091180.1 small heat shock protein, chloroplasti	TGTCCCCAATGAGAACCGTG	TTCGTGCTCGTCGTCTTTGA
Morus025215	HSP18.2	XP_010106458.1 17.5 kDa class I heat shock protein	TGGCCGAAGAACCAATGTGT	CTTGTGTTGGCAAATGCGGA
Morus012802		XP_010112524.1 uncharacterized protein LOC21395996	GACGACAAGAAGGACACGGT	GCCCTTGTCGATGAGCTTCT
Morus011997	PECS-2.1	EXB90903.1 putative pectinesterase/pectinesterase inhibitor 6	GGCTACCAGGACACCCTCTA	TTTCGGACGAGGATGTTGCA
Morus023607	ANTR3	XP_010101818.1 probable anion transporter 3, chloroplastic	GTTTTCCGTCGGTGGTGTTG	TTTCCTCCCCACCAGCATTC
Morus017091	FSD2	XP_010109152.1 superoxide dismutase [Fe], chloroplastic	CTCGTGTCATGGGATGCAGT	AAGTACCCCTCATCCTCGCT
Morus011995	PME6	XP_010101977.2 pectinesterase	GGCTACCAGGACACCCTCTA	TTTCGGACGAGGATGTTGCA
Morus018080	HSP70	XP_010094064.1 heat shock 70 kDa protein 5	GAGGGCGAGAACCAAAGACA	GAATTCCGTTGGCGTCGATG
Morus023909		XP_010097768.1 uncharacterized protein LOC21406662	AAGATGTCGTTGGAGCTGGG	TGCTGCAGGTTTCCTCTCTG
Morus000756	HSP17.5-M	XP_010094785.1 17.5 kDa class I heat shock protein	AAAATTCGGTGTTCGCGAGC	CGTTCCTCTCTCCGCTGATC
Morus025782	HSP26.5	EXB67300.1 hypothetical protein L484_025782	GACCATCAACGGAGAGCACA	TTCATCGGCCTTGGCATCTT
