# Supplementary material for: Transcriptome-based analysis reveals key molecular mechanisms and functional characterization of MaCAX3 gene involved in manganese stress responses in mulberry plants
Source: BMC Plant Biol. 2025 Jul 29;25:971. doi: 10.1186/s12870-025-06767-5 (PMC12305966; doi:10.1186/s12870-025-06767-5)
Supplement: Supplementary file 3 — Supplementary Material 3 [file 12870_2025_6767_MOESM3_ESM.xlsx]

## Sheet: Reads stats
Table S2: Sequence reads statistics
Sample	RawDatas	CleanData	CleanData(%)	Adapter(%)	LowQuality(%)	polyA(%)	N(%)
CK-1	39398214	39263448	99.66	10492 (0.03%)	124274 (0.32%)	0 (0.00%)	0 (0.00%)
CK-2	46636762	46475072	99.65	13112 (0.03%)	148578 (0.32%)	0 (0.00%)	0 (0.00%)
CK-3	39597226	39460320	99.65	12526 (0.03%)	124380 (0.31%)	0 (0.00%)	0 (0.00%)
T0-1	42707360	42556142	99.65	10646 (0.02%)	140572 (0.33%)	0 (0.00%)	0 (0.00%)
T0-2	45908256	45732814	99.62	13072 (0.03%)	162368 (0.35%)	0 (0.00%)	2 (0.00%)
T0-3	43384436	43205666	99.59	12188 (0.03%)	166582 (0.38%)	0 (0.00%)	0 (0.00%)
T1-1	37759530	37621612	99.63	10116 (0.03%)	127802 (0.34%)	0 (0.00%)	0 (0.00%)
T1-2	44707416	44519086	99.58	13044 (0.03%)	175284 (0.39%)	0 (0.00%)	2 (0.00%)
T1-3	40630178	40466060	99.6	12210 (0.03%)	151906 (0.37%)	0 (0.00%)	2 (0.00%)
T2-1	39062440	38935692	99.68	10644 (0.03%)	116104 (0.30%)	0 (0.00%)	0 (0.00%)
T2-2	37013414	36883506	99.65	11262 (0.03%)	118646 (0.32%)	0 (0.00%)	0 (0.00%)
T2-3	41060122	40911292	99.64	12476 (0.03%)	136354 (0.33%)	0 (0.00%)	0 (0.00%)
T3-1	37272974	37152186	99.68	11706 (0.03%)	109082 (0.29%)	0 (0.00%)	0 (0.00%)
T3-2	38943660	38813922	99.67	11192 (0.03%)	118546 (0.30%)	0 (0.00%)	0 (0.00%)
T3-3	36925716	36800586	99.66	11096 (0.03%)	114034 (0.31%)	0 (0.00%)	0 (0.00%)

## Sheet: Base composition
Table S1: Sequence reads base composition statistics
Sample	RawData(bp)	BF_Q20(%)	BF_Q30(%)	BF_N(%)	BF_GC(%)	CleanData(bp)	AF_Q20(%)	AF_Q30(%)	AF_N(%)	AF_GC(%)
CK-1	5909732100	5769935809 (97.63%)	5524627689 (93.48%)	101829 (0.00%)	2749084863 (46.52%)	5867045311	5736922646 (97.78%)	5495399649 (93.67%)	101059 (0.00%)	2726974441 (46.48%)
CK-2	6995514300	6838328681 (97.75%)	6566609577 (93.87%)	44566 (0.00%)	3255178597 (46.53%)	6937766908	6792901948 (97.91%)	6525922029 (94.06%)	44212 (0.00%)	3224831907 (46.48%)
CK-3	5939583900	5803511475 (97.71%)	5563466775 (93.67%)	37442 (0.00%)	2765031941 (46.55%)	5891855907	5765917993 (97.86%)	5529936841 (93.86%)	37155 (0.00%)	2739998879 (46.50%)
T0-1	6406104000	6244740867 (97.48%)	5967430542 (93.15%)	109189 (0.00%)	2988044208 (46.64%)	6356182518	6205830893 (97.63%)	5932938776 (93.34%)	108354 (0.00%)	2962462781 (46.61%)
T0-2	6886238400	6682706217 (97.04%)	6344964706 (92.14%)	116541 (0.00%)	3204990137 (46.54%)	6828649150	6637916336 (97.21%)	6305485623 (92.34%)	115501 (0.00%)	3175234942 (46.50%)
T0-3	6507665400	6300119695 (96.81%)	5965063285 (91.66%)	111042 (0.00%)	3024576216 (46.48%)	6458092134	6263188364 (96.98%)	5932936995 (91.87%)	110164 (0.00%)	2999173869 (46.44%)
T1-1	5663929500	5527020163 (97.58%)	5286761329 (93.34%)	97088 (0.00%)	2634584283 (46.52%)	5621016930	5494042663 (97.74%)	5257630083 (93.54%)	96346 (0.00%)	2612329544 (46.47%)
T1-2	6706112400	6524232505 (97.29%)	6221934199 (92.78%)	114753 (0.00%)	3110326695 (46.38%)	6652421291	6484019098 (97.47%)	6186657769 (93.00%)	113791 (0.00%)	3082783480 (46.34%)
T1-3	6094526700	5930211933 (97.30%)	5649503235 (92.70%)	105468 (0.00%)	2840756915 (46.61%)	6044414452	5891772673 (97.47%)	5615650530 (92.91%)	104550 (0.00%)	2814827211 (46.57%)
T2-1	5859366000	5742989813 (98.01%)	5533770076 (94.44%)	36818 (0.00%)	2731745296 (46.62%)	5813537926	5706640583 (98.16%)	5501132410 (94.63%)	36521 (0.00%)	2707788181 (46.58%)
T2-2	5552012100	5420192836 (97.63%)	5190352448 (93.49%)	35105 (0.00%)	2583461270 (46.53%)	5505730822	5383835373 (97.79%)	5158027414 (93.68%)	34804 (0.00%)	2559453338 (46.49%)
T2-3	6159018300	6010811120 (97.59%)	5754343149 (93.43%)	38840 (0.00%)	2867504714 (46.56%)	6110049587	5972932685 (97.76%)	5720787507 (93.63%)	38543 (0.00%)	2841836742 (46.51%)
T3-1	5590946100	5461024502 (97.68%)	5231835411 (93.58%)	35193 (0.00%)	2619663662 (46.86%)	5546366277	5425610388 (97.82%)	5200244655 (93.76%)	34910 (0.00%)	2596132167 (46.81%)
T3-2	5841549000	5711202000 (97.77%)	5482552876 (93.85%)	36928 (0.00%)	2723831621 (46.63%)	5795103503	5674375778 (97.92%)	5449581298 (94.04%)	36643 (0.00%)	2699404431 (46.58%)
T3-3	5538857400	5411692241 (97.70%)	5187708841 (93.66%)	34754 (0.00%)	2576399039 (46.51%)	5496337325	5378350321 (97.85%)	5158012045 (93.84%)	34499 (0.00%)	2553917885 (46.47%)

## Sheet: Reads alignt_refernece genome 
Table S1: Sequence clean reads alightment to the reference genome statistics
Sample	Total	Unmapped(%)	Unique_Mapped(%)	Multiple_Mapped(%)	Total_Mapped(%)
CK-1	39153702	8469078 (21.63%)	29724856 (75.92%)	959768 (2.45%)	30684624 (78.37%)
CK-2	46328078	10259236 (22.14%)	34921801 (75.38%)	1147041 (2.48%)	36068842 (77.86%)
CK-3	39336264	8665701 (22.03%)	29702488 (75.51%)	968075 (2.46%)	30670563 (77.97%)
T0-1	42421240	9148731 (21.57%)	32219173 (75.95%)	1053336 (2.48%)	33272509 (78.43%)
T0-2	45516136	10131005 (22.26%)	34265858 (75.28%)	1119273 (2.46%)	35385131 (77.74%)
T0-3	43089414	9743096 (22.61%)	32316432 (75.00%)	1029886 (2.39%)	33346318 (77.39%)
T1-1	37520122	8204089 (21.87%)	28403165 (75.70%)	912868 (2.43%)	29316033 (78.13%)
T1-2	44392732	9903790 (22.31%)	33414377 (75.27%)	1074565 (2.42%)	34488942 (77.69%)
T1-3	40340078	8828447 (21.89%)	30539768 (75.71%)	971863 (2.41%)	31511631 (78.11%)
T2-1	38816584	8495489 (21.89%)	29358395 (75.63%)	962700 (2.48%)	30321095 (78.11%)
T2-2	36764534	8248722 (22.44%)	27622635 (75.13%)	893177 (2.43%)	28515812 (77.56%)
T2-3	40756072	9200184 (22.57%)	30569487 (75.01%)	986401 (2.42%)	31555888 (77.43%)
T3-1	37031522	7829686 (21.14%)	28291048 (76.40%)	910788 (2.46%)	29201836 (78.86%)
T3-2	38690172	8487259 (21.94%)	29255825 (75.62%)	947088 (2.45%)	30202913 (78.06%)
T3-3	36712170	7994782 (21.78%)	27849210 (75.86%)	868178 (2.36%)	28717388 (78.22%)

## Sheet: Align_genome regions
Table S1: Sequence clean reads alightment to genome regions
sample	exon	intron	intergenic
CK-1	26980710 (87.93%)	1329913 (4.33%)	2374001 (7.74%)
CK-2	31597593 (87.60%)	1562188 (4.33%)	2909061 (8.07%)
CK-3	26952207 (87.88%)	1330825 (4.34%)	2387531 (7.78%)
T0-1	29395680 (88.35%)	1392296 (4.18%)	2484533 (7.47%)
T0-2	31161813 (88.06%)	1510509 (4.27%)	2712809 (7.67%)
T0-3	29362622 (88.05%)	1433585 (4.30%)	2550111 (7.65%)
T1-1	25691609 (87.64%)	1307103 (4.46%)	2317321 (7.90%)
T1-2	30230733 (87.65%)	1529467 (4.43%)	2728742 (7.91%)
T1-3	27726579 (87.99%)	1360003 (4.32%)	2425049 (7.70%)
T2-1	26665351 (87.94%)	1286629 (4.24%)	2369115 (7.81%)
T2-2	25071206 (87.92%)	1232964 (4.32%)	2211642 (7.76%)
T2-3	27772897 (88.01%)	1366750 (4.33%)	2416241 (7.66%)
T3-1	25858746 (88.55%)	1221334 (4.18%)	2121756 (7.27%)
T3-2	26566048 (87.96%)	1323452 (4.38%)	2313413 (7.66%)
T3-3	25250549 (87.93%)	1284122 (4.47%)	2182717 (7.60%)
