# Supplementary material for: Transcriptome-based analysis reveals key molecular mechanisms and functional characterization of MaCAX3 gene involved in manganese stress responses in mulberry plants
Source: BMC Plant Biol. 2025 Jul 29;25:971. doi: 10.1186/s12870-025-06767-5 (PMC12305966; doi:10.1186/s12870-025-06767-5)
Supplement: Supplementary file 4 — Supplementary Material 4 [file 12870_2025_6767_MOESM4_ESM.xlsx]

## Sheet: CK-vs-T0
Table S3: Diferentially expressed transcription factors genes
id	log2(fc)	Regulation	PValue	FDR	Symbol	Description
Morus000238	1.76134	Up	1.78e-24	3.48e-21	ERF6	XP_010107751.1 ethylene-responsive transcription factor 6 [Morus notabilis]

## Sheet: CK-vs-T1
id	log2(fc)	Regulation	PValue	FDR	Symbol	Description
Morus021097	-9.16323	Down	0.00010781	0.0015126	WRKY72A	XP_010096349.1 probable WRKY transcription factor 72 [Morus notabilis]
Morus001908	-1.59588	Down	3.49e-23	4.52e-21	MYB111	XP_010095299.1 transcription factor MYB12 [Morus notabilis]
Morus007890	-1.48207	Down	1.04e-08	3.21e-07	NFYA1	XP_010105454.1 nuclear transcription factor Y subunit A-1 isoform X2 [Morus notabilis]
Morus013199	-1.08348	Down	0.000398597	0.00471742	MYB28	XP_024024369.1 transcription factor MYB28 [Morus notabilis]
Morus015682	1.29658	Up	2.03e-11	8.95e-10	NAP2	XP_010108694.1 NAC transcription factor 29 isoform X1 [Morus notabilis]
Morus022972	1.4102	Up	2.52e-19	2.39e-17	RAV1	XP_010093403.1 AP2/ERF and B3 domain-containing transcription factor RAV1 [Morus notabilis]
Morus013686	1.53071	Up	0.000754386	0.00815205	NAC047	XP_010088481.1 NAC transcription factor 47 [Morus notabilis]
Morus003123	1.93234	Up	4.15e-92	3.12e-89	BHLH87	XP_010106120.1 transcription factor bHLH87 [Morus notabilis]

## Sheet: CK-vs-T2
id	log2(fc)	Regulation	PValue	FDR	Symbol	Description
Morus001908	-1.48113		1.24e-19	3.78e-17	MYB111	XP_010095299.1 transcription factor MYB12 [Morus notabilis]
Morus013199	-1.16752		0.000208565	0.0058482	--	XP_024024369.1 transcription factor MYB28 [Morus notabilis]

## Sheet: CK-vs-T3
id	log2(fc)	Regulation	PValue	FDR	Symbol	Description
Morus007890	-1.55096	Down	6.35e-08	2.25e-06	NFYA1	XP_010105454.1 nuclear transcription factor Y subunit A-1 isoform X2 [Morus notabilis]
Morus022218	1.10487	Up	2.76e-08	1.06e-06	MYB4	XP_010095861.1 transcription factor MYB14 [Morus notabilis]
